# Supplementary material for: Dibenzyl­aza­nium chloride
Source: Acta Crystallogr Sect E Struct Rep Online. 2012 Feb 4;68(Pt 3):o577. doi: 10.1107/S1600536812003777 (PMC3297304; doi:10.1107/S1600536812003777)
Supplement: Supplementary file 2 [file e-68-0o577-Isup2.hkl]

# 
# h,k,l, Fc-squared, Fo-squared, sigma(Fo-squared) and status flag 
# 
data_I
_shelx_title '  Pnma' 
_shelx_refln_list_code          4 
_shelx_F_calc_maximum      125.93 
_exptl_crystal_F_000       496.00 
_reflns_d_resolution_high  0.7683 
 
loop_ 
 _symmetry_equiv_pos_as_xyz 
 'x, y, z' 
 '-x+1/2, -y, z+1/2' 
 '-x, y+1/2, -z' 
 'x+1/2, -y+1/2, -z+1/2' 
 '-x, -y, -z' 
 'x-1/2, y, -z-1/2' 
 'x, -y-1/2, z' 
 '-x-1/2, y-1/2, z-1/2' 
 
_cell_length_a    10.1524 
_cell_length_b    23.8858 
_cell_length_c     5.0922 
_cell_angle_alpha  90.000 
_cell_angle_beta   90.000 
_cell_angle_gamma  90.000 
 
_shelx_F_squared_multiplier     1.000 
 
loop_ 
 _refln_index_h 
 _refln_index_k 
 _refln_index_l 
 _refln_F_squared_calc 
 _refln_F_squared_meas 
 _refln_F_squared_sigma 
 _refln_observed_status 
   4   0   0     4854.73     5053.51     84.72 o 
   6   0   0     1332.59     1737.12     61.25 o 
  10   0   0        0.25       24.04     12.81 o 
  12   0   0       70.16       72.20     19.65 o 
   2   1   0      257.32      197.98     11.67 o 
   4   1   0     9207.31     9587.70    114.58 o 
   6   1   0       77.28      108.02     11.34 o 
  10   1   0      305.24      273.74     22.06 o 
  12   1   0       62.25       64.51     14.31 o 
   2   2   0     1068.47     1173.67     22.76 o 
   4   2   0        0.26        3.22      5.47 o 
   6   2   0      772.69      846.54     30.55 o 
  10   2   0      156.18      152.66     16.79 o 
  12   2   0      412.42      394.88     33.40 o 
   2   3   0      645.49      600.65     13.78 o 
   4   3   0     4050.59     4252.40     75.22 o 
   6   3   0      688.16      739.86     39.92 o 
  10   3   0       69.81       61.79     12.38 o 
  12   3   0      682.21      686.73     51.67 o 
   2   4   0     4531.98     4742.86     38.25 o 
   4   4   0      119.79      115.72      8.86 o 
   6   4   0     1569.49     1686.49     57.84 o 
  10   4   0        0.39        1.72      7.70 o 
  12   4   0      172.44      182.99     41.70 o 
   2   5   0     6668.39     6692.57     68.96 o 
   4   5   0     1688.30     1581.31     31.32 o 
   6   5   0      137.40      133.51     16.40 o 
  10   5   0        1.61        1.28      7.12 o 
  12   5   0      564.74      541.13     33.56 o 
   0   6   0    15858.85    15159.30     71.25 o 
   2   6   0       87.30       95.86      5.88 o 
   4   6   0     1047.65     1095.06     26.02 o 
   6   6   0      130.80       92.71     13.94 o 
  10   6   0       20.86       14.77      8.18 o 
  12   6   0       22.91       36.32     11.64 o 
   2   7   0      675.60      640.94     15.28 o 
   4   7   0     2584.47     2616.96     40.40 o 
   6   7   0       63.06       46.45     10.14 o 
  10   7   0      460.40      473.94     27.95 o 
  12   7   0      237.75      279.19     24.94 o 
   0   8   0     1535.00     1440.65     25.85 o 
   2   8   0      559.71      496.59     14.08 o 
   4   8   0       81.21       65.66      6.78 o 
   6   8   0      409.26      378.29     27.11 o 
  10   8   0      253.99      274.77     21.80 o 
  12   8   0      278.88      237.25     30.82 o 
   2   9   0     1095.62     1095.65     21.76 o 
   4   9   0      261.17      274.30     13.18 o 
   6   9   0      732.11      721.74     61.08 o 
   8   9   0        5.06        9.07     13.77 o 
  10   9   0     1583.03     1496.35     48.38 o 
  12   9   0       27.10       29.25     11.22 o 
   0  10   0     6818.76     6933.01     63.75 o 
   2  10   0        1.67        7.39      2.80 o 
   4  10   0      124.28      135.17      8.35 o 
   6  10   0      942.48      893.23     31.91 o 
   8  10   0      866.71      841.63     34.91 o 
  10  10   0      137.21      127.72     16.26 o 
  12  10   0       26.48       12.71     14.59 o 
   2  11   0     1655.80     1697.72     29.53 o 
   4  11   0     2958.50     2883.30     42.93 o 
   6  11   0      510.20      521.40     16.16 o 
   8  11   0       33.12       41.82      8.89 o 
  10  11   0      106.39       99.58     13.67 o 
  12  11   0      400.42      408.64     47.70 o 
   0  12   0       81.11       60.34      5.76 o 
   2  12   0      985.10      941.38     34.02 o 
   4  12   0       84.70       78.32      7.62 o 
   6  12   0     2293.34     2151.80     31.62 o 
   8  12   0      206.30      202.04     17.97 o 
  10  12   0      205.68      208.53     18.62 o 
  12  12   0       54.27       28.96     16.74 o 
   2  13   0      404.48      387.35     16.27 o 
   4  13   0     1296.90     1355.33     30.57 o 
   6  13   0       20.64       11.97      3.48 o 
   8  13   0       80.40       80.36     14.76 o 
  10  13   0       43.31       59.92     19.83 o 
  12  13   0      633.35      642.29     60.23 o 
   0  14   0        0.27       14.62      3.96 o 
   2  14   0      997.13     1032.14     27.03 o 
   4  14   0       29.71       34.42      4.94 o 
   6  14   0      134.79      121.66      9.65 o 
   8  14   0      695.66      672.56     25.55 o 
  10  14   0      148.17      155.39     28.58 o 
   2  15   0      741.71      755.20     23.83 o 
   4  15   0        0.40        5.05      3.38 o 
   6  15   0     1990.40     1959.83     37.20 o 
   8  15   0      434.44      403.24     52.29 o 
  10  15   0      368.41      378.65     43.43 o 
   0  16   0     7321.01     7850.96    166.65 o 
   2  16   0        1.99        3.58      4.45 o 
   4  16   0     1106.86     1105.94     25.56 o 
   6  16   0      141.51      126.02     10.36 o 
   8  16   0      626.65      581.68     48.11 o 
  10  16   0      144.63      135.07     28.78 o 
   2  17   0        5.16        0.25      4.32 o 
   4  17   0     3088.61     3110.56     56.37 o 
   6  17   0      158.93      128.41     10.29 o 
   8  17   0      164.67      167.99     28.44 o 
  10  17   0        0.13      -11.31     14.96 o 
   0  18   0     2833.18     3135.79     44.95 o 
   2  18   0        0.89       -1.82      3.81 o 
   4  18   0       35.59       46.72      9.89 o 
   6  18   0      255.33      232.72     13.72 o 
   8  18   0      338.42      363.17     39.46 o 
  10  18   0        4.43      -18.54     18.54 o 
   2  19   0       77.02       70.19      9.23 o 
   4  19   0     1866.37     1892.47     46.03 o 
   6  19   0        2.23       -1.21      8.59 o 
   8  19   0       64.26       93.20     22.94 o 
  10  19   0       45.64       51.27     20.43 o 
   0  20   0      561.33      599.30     37.31 o 
   2  20   0        8.55       10.50      5.98 o 
   4  20   0      194.79      225.77     16.98 o 
   6  20   0      255.26      245.65     19.06 o 
   8  20   0      787.12      928.30     63.36 o 
  10  20   0       10.68       38.54     20.09 o 
   2  21   0      106.40      104.42     10.89 o 
   4  21   0      498.78      500.49     25.06 o 
   6  21   0       34.70       23.36      7.44 o 
   8  21   0       22.94       49.19     19.96 o 
   0  22   0     1575.48     1837.94     68.84 o 
   2  22   0       19.78       29.85      5.89 o 
   4  22   0      261.86      274.04     19.29 o 
   6  22   0        3.40        2.80     12.81 o 
   8  22   0      169.65      156.79     29.33 o 
   2  23   0       37.68       39.18      6.45 o 
   4  23   0      935.16      986.74     40.11 o 
   6  23   0        2.39      -15.09     15.09 o 
   8  23   0      128.36      142.74     27.89 o 
   0  24   0     1013.61     1236.36     59.59 o 
   2  24   0       23.62       26.25      6.05 o 
   4  24   0      241.54      255.91     19.07 o 
   6  24   0        9.10       -2.44     12.91 o 
   8  24   0      258.46      278.27     37.90 o 
   2  25   0      149.00      161.59     12.27 o 
   4  25   0        8.13       40.10     13.68 o 
   6  25   0      595.03      638.35     50.73 o 
   0  26   0        2.50        2.52      7.26 o 
   2  26   0      256.01      284.82     21.95 o 
   4  26   0        6.28       14.70     10.75 o 
   6  26   0      214.30      163.59     26.59 o 
   2  27   0      133.89      141.70     18.24 o 
   4  27   0      242.25      313.30     24.47 o 
   6  27   0       13.14       22.87     12.00 o 
   0  28   0       44.98       64.35     14.90 o 
   2  28   0       82.26       76.35     18.06 o 
   4  28   0       42.20       51.81     18.12 o 
   2  29   0      155.44      210.33     30.77 o 
   4  29   0      285.03      352.42     42.30 o 
   2  30   0       21.47       67.93     19.34 o 
   1   0   1        7.45        7.96      2.57 o 
   2   0   1      387.86      408.28     18.52 o 
   3   0   1       49.79       61.93      6.84 o 
   4   0   1      724.92      707.26     23.14 o 
   5   0   1      135.81      160.48     18.63 o 
   6   0   1     1376.99     1517.88     61.54 o 
   7   0   1      116.15      103.50     17.19 o 
   8   0   1      322.31      333.33     30.31 o 
   9   0   1       10.74       -1.74     10.12 o 
  10   0   1      564.61      560.88     44.74 o 
  11   0   1       15.80       -1.99     10.16 o 
  12   0   1      185.35      155.31     27.40 o 
  13   0   1       98.32       91.02     16.69 o 
   0   1   1      380.43      324.60      9.85 o 
   1   1   1     5023.38     4881.83     24.15 o 
   2   1   1     4585.65     4756.35     33.90 o 
   3   1   1      171.12      191.69      7.00 o 
   4   1   1        4.95        8.32      2.82 o 
   5   1   1      461.23      503.92     15.80 o 
   6   1   1     2214.03     2393.40     54.55 o 
   7   1   1       74.92       90.21     15.79 o 
   8   1   1      215.43      188.09     17.16 o 
   9   1   1        0.84       -3.32      7.37 o 
  10   1   1       12.73       27.53     10.35 o 
  11   1   1       45.51       29.62      9.68 o 
  12   1   1        6.55       21.51     10.31 o 
  13   1   1        8.48       34.91      8.50 o 
   1   2   1     1623.40     1586.70     12.94 o 
   2   2   1     8260.17     8499.35     45.61 o 
   3   2   1     1155.64     1210.39     16.90 o 
   4   2   1      217.01      189.12     10.15 o 
   5   2   1       13.87       13.70      5.08 o 
   6   2   1      420.70      464.14     19.97 o 
   7   2   1       15.11        6.77      5.09 o 
   8   2   1       38.00       29.00      8.40 o 
   9   2   1        1.05       -3.90      7.09 o 
  10   2   1      541.91      549.29     30.68 o 
  11   2   1       14.43       13.43      7.18 o 
  12   2   1      131.87      104.14     16.41 o 
  13   2   1       17.27       28.51      7.90 o 
   0   3   1        7.87       12.56      2.02 o 
   1   3   1     4626.69     4748.75     50.78 o 
   2   3   1     5596.04     5742.51     37.66 o 
   3   3   1      357.70      362.25      9.31 o 
   4   3   1      169.95      185.97      8.73 o 
   5   3   1      204.90      237.14     10.82 o 
   6   3   1     2442.72     2487.07     37.62 o 
   7   3   1        0.06       -3.62      4.60 o 
   8   3   1        5.45        5.13      4.44 o 
   9   3   1        4.34        3.17     10.16 o 
  10   3   1      115.61      140.30     17.06 o 
  11   3   1        0.77        4.59      7.59 o 
  12   3   1       58.31       39.94     11.66 o 
  13   3   1       39.61       36.95      8.52 o 
   1   4   1       84.05       89.89      5.37 o 
   2   4   1    12972.02    13343.25     57.26 o 
   3   4   1      473.39      508.35     10.12 o 
   4   4   1        1.70        6.88      2.03 o 
   5   4   1      133.84      146.34      7.37 o 
   6   4   1       82.91       80.01      8.13 o 
   7   4   1       15.66        8.09      5.56 o 
   8   4   1      138.38      155.70     12.34 o 
   9   4   1       26.25       17.11      7.90 o 
  10   4   1     1336.57     1358.83     47.61 o 
  11   4   1      120.83      117.05     16.06 o 
  12   4   1       50.46       66.25     13.31 o 
   0   5   1    11997.32    12371.38     70.64 o 
   1   5   1      223.52      184.86      6.72 o 
   2   5   1      653.56      727.78     14.69 o 
   3   5   1        0.84        1.19      1.31 o 
   4   5   1       92.30       98.69      5.39 o 
   5   5   1      180.86      201.03      8.40 o 
   6   5   1      266.64      223.77     18.43 o 
   7   5   1       27.75       20.21      5.24 o 
   8   5   1     1700.81     1708.16     49.27 o 
   9   5   1       25.30       21.45      8.09 o 
  10   5   1       38.33       60.61     14.68 o 
  11   5   1       87.16       78.55     13.98 o 
  12   5   1       55.93       71.23     14.22 o 
   1   6   1       87.97       95.21      5.07 o 
   2   6   1       51.37       47.46      3.29 o 
   3   6   1       96.60       97.52      4.32 o 
   4   6   1     3757.63     3950.15     31.97 o 
   5   6   1       38.55       37.18      3.97 o 
   6   6   1       57.48       52.35      5.57 o 
   7   6   1       34.99       38.30      6.81 o 
   8   6   1       21.78       29.09      8.13 o 
   9   6   1      181.42      174.99     16.84 o 
  10   6   1      647.54      618.06     32.25 o 
  11   6   1       83.61       74.85     14.23 o 
  12   6   1      124.25      162.85     19.06 o 
   0   7   1     1321.31     1276.33     25.06 o 
   1   7   1      450.41      406.74     10.72 o 
   2   7   1     1796.83     1751.81     19.13 o 
   3   7   1        0.02        2.20      1.28 o 
   4   7   1       54.98       45.53      4.19 o 
   5   7   1      376.60      425.11     11.74 o 
   6   7   1     1197.36     1180.12     30.22 o 
   7   7   1       18.02       16.49      4.72 o 
   8   7   1      165.18      175.36     13.39 o 
   9   7   1       56.19       63.85     10.86 o 
  10   7   1      133.32      113.60     14.99 o 
  11   7   1        7.47        7.31     18.04 o 
  12   7   1       51.85       52.73     12.47 o 
   1   8   1     2904.51     3065.74     30.98 o 
   2   8   1       20.04       17.63      2.66 o 
   3   8   1     2656.95     2849.43     30.81 o 
   4   8   1     2658.40     2679.26     47.23 o 
   5   8   1        9.49        9.72      2.33 o 
   6   8   1      431.51      424.70     12.88 o 
   7   8   1       17.89       10.28      6.28 o 
   8   8   1     1154.63     1128.27     32.44 o 
   9   8   1        5.00        9.08      5.79 o 
  10   8   1        0.35       13.03     13.90 o 
  11   8   1        6.30        0.47      6.87 o 
  12   8   1       72.82       65.67     10.36 o 
   0   9   1     1320.45     1202.70     29.92 o 
   1   9   1     1123.79     1181.15     16.21 o 
   2   9   1     2908.74     3043.59     25.23 o 
   3   9   1      628.79      688.60     14.22 o 
   4   9   1     1286.71     1311.73     32.89 o 
   5   9   1       40.66       32.18      3.33 o 
   6   9   1      532.54      509.21     13.89 o 
   7   9   1      252.90      250.96     14.37 o 
   8   9   1       34.19       39.27     10.43 o 
   9   9   1        5.98       11.38      9.45 o 
  10   9   1      420.69      373.04     24.92 o 
  11   9   1        4.93       -1.17      6.29 o 
  12   9   1      237.20      244.46     18.24 o 
   1  10   1      108.31      112.03      4.98 o 
   2  10   1      935.98      841.34     13.31 o 
   3  10   1       47.71       45.88      4.03 o 
   4  10   1       89.52       58.75      6.01 o 
   5  10   1       16.55        8.86      2.66 o 
   6  10   1      997.68     1011.10     19.14 o 
   7  10   1      136.94      124.19      8.97 o 
   8  10   1      533.40      526.56     23.36 o 
   9  10   1        4.20        7.16      8.14 o 
  10  10   1      192.56      203.28     18.56 o 
  11  10   1        0.58       12.41      8.58 o 
  12  10   1       44.91       48.30     19.44 o 
   0  11   1     3736.37     3685.84     47.64 o 
   1  11   1      812.23      923.54     12.82 o 
   2  11   1       22.85       17.34      1.90 o 
   3  11   1      144.99      165.12     10.12 o 
   4  11   1       76.58       61.05      9.70 o 
   5  11   1        0.64       -0.11      2.00 o 
   6  11   1        7.03       11.59      3.19 o 
   7  11   1        0.35        5.31      5.00 o 
   8  11   1     1485.85     1468.97     51.77 o 
   9  11   1       46.84       37.86     15.87 o 
  10  11   1       30.28       36.00      9.45 o 
  11  11   1      207.97      188.36     32.57 o 
  12  11   1      409.91      497.62     45.15 o 
   1  12   1        0.01        1.88      1.54 o 
   2  12   1      453.42      407.19     14.03 o 
   3  12   1       11.82        8.44      2.39 o 
   4  12   1     1113.53     1083.12     27.37 o 
   5  12   1      458.60      433.32     12.73 o 
   6  12   1       20.28       17.41      4.97 o 
   7  12   1      399.59      381.77     17.11 o 
   8  12   1        1.98        4.51      3.54 o 
   9  12   1       52.71       43.11     10.83 o 
  10  12   1      414.14      397.86     25.19 o 
  11  12   1      175.11      142.77     28.06 o 
  12  12   1      219.89      279.78     28.69 o 
   0  13   1     1306.94     1282.26     80.91 o 
   1  13   1      300.40      311.21      8.79 o 
   2  13   1      379.45      365.15      9.90 o 
   3  13   1       28.59       17.82      2.47 o 
   4  13   1       32.49       31.42      5.47 o 
   5  13   1        3.04        4.24      2.26 o 
   6  13   1      523.41      504.66     18.95 o 
   7  13   1        0.94       -0.01      2.82 o 
   8  13   1      213.15      202.15     19.89 o 
   9  13   1        0.32       -0.25      9.94 o 
  10  13   1       48.38       43.04     17.44 o 
  11  13   1        1.87        0.30     13.65 o 
   1  14   1      139.37      143.98      6.28 o 
   2  14   1     1302.05     1272.20     33.04 o 
   3  14   1       16.43       14.00      2.32 o 
   4  14   1      513.91      483.89     22.93 o 
   5  14   1      233.00      190.25     11.05 o 
   6  14   1       94.36       67.39     13.51 o 
   7  14   1       95.83       82.05      8.03 o 
   8  14   1       85.85       67.58     15.34 o 
   9  14   1       15.44       -2.75      7.05 o 
  10  14   1      276.34      328.30     40.72 o 
  11  14   1        6.00        0.03     12.76 o 
   0  15   1      492.19      520.33     33.23 o 
   1  15   1       70.80       74.07      5.79 o 
   2  15   1      374.07      364.43     10.37 o 
   3  15   1       17.85       13.66      2.10 o 
   4  15   1        9.10        4.70      3.28 o 
   5  15   1      289.73      272.36     17.76 o 
   6  15   1     1028.67      840.95     42.92 o 
   7  15   1      223.26      219.67     20.55 o 
   8  15   1       13.84       10.51      8.03 o 
   9  15   1        2.42        5.32      7.05 o 
  10  15   1       10.13       32.57     16.47 o 
  11  15   1       40.81       40.17     13.35 o 
   1  16   1       22.43       20.00      3.41 o 
   2  16   1       94.77       76.10      5.52 o 
   3  16   1        6.08        2.73      2.61 o 
   4  16   1      808.83      630.61     75.75 o 
   5  16   1       15.53       22.55      8.95 o 
   6  16   1      158.67      126.89     11.02 o 
   7  16   1       17.96        7.33      7.83 o 
   8  16   1       67.09       79.59     23.85 o 
   9  16   1       59.51       91.34     43.64 o 
  10  16   1      381.88      419.36     45.23 o 
  11  16   1        0.78       10.24     10.55 o 
   0  17   1       70.57       45.76     12.28 o 
   1  17   1      172.97      185.45     10.81 o 
   2  17   1      414.77      416.53     13.56 o 
   3  17   1       10.47        4.22      2.58 o 
   4  17   1       24.53       11.09      6.00 o 
   5  17   1      169.30      110.11     25.61 o 
   6  17   1      677.79      661.53     64.69 o 
   7  17   1        7.68       14.21      7.33 o 
   8  17   1      164.36      167.90     19.01 o 
   9  17   1       48.75       44.87     10.91 o 
  10  17   1        6.39       21.58     10.99 o 
   1  18   1       81.19       69.64      8.21 o 
   2  18   1      699.85      718.68     18.86 o 
   3  18   1      169.54      159.92      9.65 o 
   4  18   1      156.95      140.65     20.11 o 
   5  18   1      212.89      188.86     17.35 o 
   6  18   1       68.00       64.46     11.62 o 
   7  18   1      125.88      121.90     16.06 o 
   8  18   1        8.97       23.17     11.93 o 
   9  18   1       11.20       23.64     11.84 o 
  10  18   1      327.06      362.91     30.71 o 
   0  19   1       13.23       16.79      5.45 o 
   1  19   1        3.01        4.36      2.79 o 
   2  19   1      738.45      814.06     20.25 o 
   3  19   1      255.79      275.82     17.45 o 
   4  19   1       36.57       25.98      5.46 o 
   5  19   1      100.87       98.26     13.14 o 
   6  19   1      450.58      453.70     38.68 o 
   7  19   1        6.65       12.18      7.64 o 
   8  19   1       91.91       85.16     14.54 o 
   9  19   1       72.74       64.24     11.35 o 
  10  19   1       13.59        7.92     12.33 o 
   1  20   1        7.46        6.93      2.45 o 
   2  20   1     3284.70     3570.13     51.96 o 
   3  20   1       14.57       15.60      3.89 o 
   4  20   1      448.38      429.76     25.23 o 
   5  20   1       31.81       25.49      8.87 o 
   6  20   1      400.04      395.96     31.11 o 
   7  20   1       61.40       57.84     11.56 o 
   8  20   1        1.87       14.20      7.19 o 
   9  20   1       67.67       80.88     15.53 o 
   0  21   1        2.41        0.04      3.57 o 
   1  21   1        1.13        1.36      3.42 o 
   2  21   1      548.32      602.79     18.46 o 
   3  21   1       83.80       87.83      7.42 o 
   4  21   1        9.55       13.77      3.91 o 
   5  21   1        2.33       -7.68      7.68 o 
   6  21   1      539.49      532.77     30.56 o 
   7  21   1       19.94       14.01     12.82 o 
   8  21   1       38.51       34.41     10.77 o 
   9  21   1       22.50       25.89     10.48 o 
   1  22   1        0.94        0.89      4.15 o 
   2  22   1       92.00      101.54      8.17 o 
   3  22   1        1.64        1.71      3.68 o 
   4  22   1      416.49      459.22     29.96 o 
   5  22   1       42.75       27.85     15.79 o 
   6  22   1       24.72       15.51     10.74 o 
   7  22   1       44.15       40.78      9.06 o 
   8  22   1        4.35        0.60      8.82 o 
   9  22   1       26.38       29.94     10.98 o 
   0  23   1      103.30      108.10     12.50 o 
   1  23   1       13.92       16.63      3.65 o 
   2  23   1      114.42      110.17      8.51 o 
   3  23   1       41.38       54.04      7.43 o 
   4  23   1       47.19       55.00      8.14 o 
   5  23   1      154.08      131.66     13.04 o 
   6  23   1      478.93      445.88     28.87 o 
   7  23   1        2.12       10.60      9.99 o 
   8  23   1       65.37       71.69     15.14 o 
   1  24   1       41.04       50.89      5.57 o 
   2  24   1        0.20       -0.59      2.96 o 
   3  24   1       28.44       32.57      6.26 o 
   4  24   1      686.76      736.41     25.21 o 
   5  24   1       12.60       11.66      8.06 o 
   6  24   1        2.44       -1.76      5.48 o 
   7  24   1       55.44       71.48     14.44 o 
   8  24   1       16.60       20.35     11.32 o 
   0  25   1      688.54      772.86     38.27 o 
   1  25   1        3.32       -0.73      3.57 o 
   2  25   1       17.51       27.08      6.48 o 
   3  25   1       10.55        8.42      4.82 o 
   4  25   1       34.34       46.83      8.00 o 
   5  25   1       46.58       57.01      8.44 o 
   6  25   1       84.59      112.07     16.73 o 
   7  25   1       80.38       97.02     22.60 o 
   1  26   1       20.58       32.71      7.44 o 
   2  26   1      407.06      417.72     22.95 o 
   3  26   1        0.37        2.92      5.17 o 
   4  26   1       10.49       24.38      6.28 o 
   5  26   1       38.81       30.48      8.71 o 
   6  26   1       65.75       76.32     14.14 o 
   0  27   1      167.63      143.08     24.87 o 
   1  27   1       11.58        0.71      8.17 o 
   2  27   1      105.81      126.88     13.55 o 
   3  27   1       12.35        3.72     20.39 o 
   4  27   1       48.12       59.09      9.62 o 
   5  27   1        6.94        4.31     10.56 o 
   6  27   1       31.92       33.05     10.95 o 
   1  28   1        0.64       -4.72      6.98 o 
   2  28   1       27.94       35.25      9.34 o 
   3  28   1        9.79        8.77      6.27 o 
   4  28   1      157.95      225.81     35.68 o 
   5  28   1      140.77      159.62     31.26 o 
   0  29   1      164.55      205.52     30.32 o 
   1  29   1       65.73       68.38     13.30 o 
   2  29   1       28.75       19.00      9.00 o 
   3  29   1       33.34       54.08     12.55 o 
   4  29   1        7.60        7.40     10.72 o 
   1  30   1        9.77       16.08     11.78 o 
   2  30   1       20.03       12.36     12.76 o 
   0   0   2     9158.01     9683.68    102.26 o 
   1   0   2       40.23       44.00      4.04 o 
   2   0   2       24.14       36.49      4.63 o 
   3   0   2       60.44       55.55      5.59 o 
   4   0   2       43.42       57.64     17.18 o 
   5   0   2      341.08      376.53     20.99 o 
   6   0   2        0.82       -0.49      4.86 o 
   7   0   2      187.43      191.15     17.44 o 
   8   0   2     1931.17     1980.43     74.63 o 
   9   0   2       30.86       45.03     14.22 o 
  10   0   2        6.95        9.26     11.67 o 
  11   0   2       36.07       22.71     11.59 o 
  12   0   2      311.28      312.75     39.04 o 
   1   1   2      797.33      832.49     11.37 o 
   2   1   2      589.22      563.44     10.57 o 
   3   1   2        4.74        4.03      1.82 o 
   4   1   2     1327.14     1422.96     26.69 o 
   5   1   2      845.73      862.41     22.27 o 
   6   1   2       82.81       75.02      7.60 o 
   7   1   2      152.43      149.52     12.74 o 
   8   1   2       48.20       74.54     12.06 o 
   9   1   2      130.25      161.01     16.79 o 
  10   1   2      304.81      309.68     23.97 o 
  11   1   2        4.02        1.70      7.01 o 
  12   1   2      160.05      195.78     22.14 o 
   0   2   2     1967.32     1973.93     24.45 o 
   1   2   2     1061.34     1167.59     14.09 o 
   2   2   2     1058.01     1034.89     15.31 o 
   3   2   2      337.82      400.36      9.46 o 
   4   2   2      409.75      444.89     15.11 o 
   5   2   2       46.31       51.05      6.03 o 
   6   2   2      377.33      376.07     19.00 o 
   7   2   2      336.15      346.59     18.35 o 
   8   2   2      294.99      333.16     19.21 o 
   9   2   2      480.75      492.40     28.24 o 
  10   2   2      138.98      131.82     16.39 o 
  11   2   2        1.25       -3.71      6.88 o 
  12   2   2      179.24      181.39     21.02 o 
   1   3   2      187.86      206.32      5.97 o 
   2   3   2      487.20      465.71     10.36 o 
   3   3   2      558.17      648.12     12.55 o 
   4   3   2     1414.65     1412.71     26.60 o 
   5   3   2        9.46        5.63      3.73 o 
   6   3   2      384.36      374.09     18.11 o 
   7   3   2      536.06      548.07     22.83 o 
   8   3   2      702.36      730.61     27.80 o 
   9   3   2        3.11        7.81      7.32 o 
  10   3   2       64.23       57.17     11.81 o 
  11   3   2       11.02        5.97      7.19 o 
  12   3   2       35.07       35.50     10.78 o 
   0   4   2      606.23      583.08     14.87 o 
   1   4   2        5.18        4.58      1.32 o 
   2   4   2     1500.29     1616.71     20.52 o 
   3   4   2      794.71      862.96     13.43 o 
   4   4   2      190.59      244.54     11.34 o 
   5   4   2       45.79       48.83      8.86 o 
   6   4   2      823.37      800.42     26.05 o 
   7   4   2       26.41       21.05      6.65 o 
   8   4   2       88.78       86.14      8.89 o 
   9   4   2        0.02       -0.33      6.84 o 
  10   4   2      108.99       88.50     14.11 o 
  11   4   2      163.51      159.82     18.93 o 
  12   4   2       31.38       16.24      9.98 o 
   1   5   2       19.02       16.14      1.97 o 
   2   5   2       11.60       10.26      1.97 o 
   3   5   2      521.74      552.32     11.15 o 
   4   5   2     2627.91     2703.99     28.38 o 
   5   5   2      339.20      357.02     20.22 o 
   6   5   2      157.96      180.67     13.01 o 
   7   5   2      349.34      355.73     15.10 o 
   8   5   2      184.13      181.34     11.97 o 
   9   5   2      423.15      385.57     21.39 o 
  10   5   2      210.06      217.29     20.27 o 
  11   5   2      151.54      155.59     18.32 o 
  12   5   2      169.93      154.50     20.06 o 
   0   6   2     1204.16     1200.83     32.83 o 
   1   6   2       53.65       41.15      2.89 o 
   2   6   2      218.20      193.40      6.80 o 
   3   6   2     1573.66     1657.99     47.69 o 
   4   6   2       30.65       45.36      3.74 o 
   5   6   2       72.16       69.43      9.97 o 
   6   6   2      475.46      478.50     18.77 o 
   7   6   2       26.26       26.06      5.28 o 
   8   6   2      770.79      830.36     24.28 o 
   9   6   2        7.56        8.00      6.01 o 
  10   6   2        1.31       21.35      9.52 o 
  11   6   2       60.00       39.25     10.77 o 
  12   6   2       30.63       42.32     11.30 o 
   1   7   2      460.99      470.29      8.87 o 
   2   7   2     3263.07     3374.60     43.72 o 
   3   7   2      359.96      410.31     13.74 o 
   4   7   2       91.65       57.08      3.96 o 
   5   7   2        1.81        0.00      2.28 o 
   6   7   2       63.21       59.75      6.91 o 
   7   7   2        7.82       12.13      4.89 o 
   8   7   2       48.65       58.48      7.13 o 
   9   7   2       17.91       21.80      7.22 o 
  10   7   2      720.96      717.24     35.62 o 
  11   7   2        2.42       -0.32      6.88 o 
  12   7   2      148.15      134.76     18.69 o 
   0   8   2      257.36      229.73     12.07 o 
   1   8   2      931.77      987.41     28.95 o 
   2   8   2      967.82      958.16     23.84 o 
   3   8   2      794.73      893.19     16.99 o 
   4   8   2       37.61       30.97      4.24 o 
   5   8   2      221.54      221.76      9.76 o 
   6   8   2      846.56      848.09     23.27 o 
   7   8   2      618.54      563.49     21.26 o 
   8   8   2      181.07      202.94     14.10 o 
   9   8   2      957.10      960.35     33.45 o 
  10   8   2       11.50       37.28     10.03 o 
  11   8   2        0.55       -5.04     13.70 o 
  12   8   2       54.51       66.94     13.86 o 
   1   9   2       78.11       77.43      5.47 o 
   2   9   2     4967.81     5298.53     50.33 o 
   3   9   2     1102.38     1221.10     19.97 o 
   4   9   2       23.44       32.76      4.94 o 
   5   9   2      665.43      489.64     68.46 o 
   6   9   2      169.88      152.41     11.13 o 
   7   9   2       79.39       65.30      7.61 o 
   8   9   2       12.57       12.70      7.74 o 
   9   9   2      233.53      235.29     24.98 o 
  10   9   2      644.33      641.52     28.74 o 
  11   9   2        0.19        6.20     10.19 o 
  12   9   2       52.32       65.94     23.34 o 
   0  10   2       23.27        7.19      4.53 o 
   1  10   2      553.20      591.14     25.97 o 
   2  10   2      921.70     1027.88     23.90 o 
   3  10   2        0.28        5.66      2.63 o 
   4  10   2       48.72       43.91      5.78 o 
   5  10   2       89.18       81.77     13.76 o 
   6  10   2     1367.38     1388.21     46.52 o 
   7  10   2        0.31        1.84      2.63 o 
   8  10   2      130.59      121.93     16.29 o 
   9  10   2       31.42       34.57     12.18 o 
  10  10   2        0.01       28.16     10.81 o 
  11  10   2        2.68        2.04     10.98 o 
   1  11   2        0.03        1.06      1.79 o 
   2  11   2       34.73       24.14      4.14 o 
   3  11   2      850.60      957.39     17.86 o 
   4  11   2     1541.40     1563.72     38.85 o 
   5  11   2      918.43      927.80     26.06 o 
   6  11   2       57.41       70.59     12.37 o 
   7  11   2       16.51       16.98      3.63 o 
   8  11   2       28.43       37.29     10.92 o 
   9  11   2       73.76       61.11     13.20 o 
  10  11   2      301.85      272.22     38.71 o 
  11  11   2        9.60        1.99     15.46 o 
   0  12   2      335.21      336.86     13.12 o 
   1  12   2     1294.13     1424.89     23.01 o 
   2  12   2      314.93      281.11     12.43 o 
   3  12   2      239.22      233.21     10.81 o 
   4  12   2       19.25       19.45      5.33 o 
   5  12   2      166.11      160.13     11.34 o 
   6  12   2      755.50      711.99     63.08 o 
   7  12   2       12.23        9.72      2.34 o 
   8  12   2      214.05      235.80     22.29 o 
   9  12   2        3.72       -7.70     12.13 o 
  10  12   2        0.17      -11.67     11.84 o 
  11  12   2       10.92        4.06     10.00 o 
   1  13   2        0.69       -0.49      1.72 o 
   2  13   2      492.45      493.67     16.81 o 
   3  13   2       26.13       23.52      3.82 o 
   4  13   2      571.45      567.98     20.24 o 
   5  13   2        6.04        0.47      5.93 o 
   6  13   2       65.81       51.03     11.44 o 
   7  13   2      370.44      346.51     28.66 o 
   8  13   2       55.45       58.10     12.42 o 
   9  13   2       25.23       15.36     21.01 o 
  10  13   2      186.81      194.87     22.63 o 
  11  13   2        1.86        8.91     12.55 o 
   0  14   2      407.22      386.76     14.66 o 
   1  14   2       10.33        5.24      1.87 o 
   2  14   2      559.37      550.90     15.64 o 
   3  14   2       35.86       31.74      4.15 o 
   4  14   2      140.22      130.85     10.26 o 
   5  14   2        5.40       -2.05      6.04 o 
   6  14   2      369.86      375.20     25.71 o 
   7  14   2      173.90      145.91     27.56 o 
   8  14   2       77.87       89.64     15.36 o 
   9  14   2      110.30       89.84     15.67 o 
  10  14   2       62.90       73.86     15.79 o 
  11  14   2      133.67      161.16     32.19 o 
   1  15   2       16.79       10.74      2.32 o 
   2  15   2     1317.92     1304.95     23.58 o 
   3  15   2       53.21       44.65      4.79 o 
   4  15   2       29.18       24.86      4.38 o 
   5  15   2       50.95       37.57      9.03 o 
   6  15   2      174.08      163.13     17.64 o 
   7  15   2       10.02       -5.57     21.00 o 
   8  15   2       17.23       29.75     10.37 o 
   9  15   2        0.81       -8.53      8.53 o 
  10  15   2      254.95      256.11     26.55 o 
   0  16   2      847.51      800.17     21.88 o 
   1  16   2       21.09       20.64      3.00 o 
   2  16   2       92.95       79.96      9.27 o 
   3  16   2      115.26       94.13      7.88 o 
   4  16   2       12.01        6.13      3.33 o 
   5  16   2       29.53       20.26      7.90 o 
   6  16   2       80.38       88.63     13.35 o 
   7  16   2        0.14       -8.11      8.11 o 
   8  16   2      546.53      526.15     34.53 o 
   9  16   2       37.17       18.36     16.48 o 
  10  16   2        8.13       11.83      8.99 o 
   1  17   2      387.63      397.52      9.31 o 
   2  17   2       58.50       64.92      6.57 o 
   3  17   2      231.42      206.72     13.70 o 
   4  17   2      684.17      690.90     27.60 o 
   5  17   2       20.87        3.63      6.75 o 
   6  17   2       18.35       11.90      6.77 o 
   7  17   2        0.45      -10.68     18.27 o 
   8  17   2       16.65       28.58     12.51 o 
   9  17   2        0.18       -5.73     13.07 o 
  10  17   2      129.60      141.71     20.71 o 
   0  18   2     1005.10      955.48     27.69 o 
   1  18   2      328.38      298.30      8.39 o 
   2  18   2       36.58       40.60      5.53 o 
   3  18   2        1.49        2.54      2.49 o 
   4  18   2       28.34       22.92      7.41 o 
   5  18   2        7.68       -0.64      8.61 o 
   6  18   2       66.28       45.46     17.41 o 
   7  18   2        4.31       -8.97     10.84 o 
   8  18   2      338.11      314.38     58.33 o 
   9  18   2       88.57       85.06     16.00 o 
  10  18   2        9.43        1.10      8.89 o 
   1  19   2       38.11       25.66      3.90 o 
   2  19   2        0.20       -2.56      3.85 o 
   3  19   2      562.24      570.21     32.13 o 
   4  19   2      935.05      920.67     36.00 o 
   5  19   2      244.08      222.92     17.34 o 
   6  19   2       61.02       75.06     13.50 o 
   7  19   2        5.71       -5.51     15.62 o 
   8  19   2      336.74      307.48     39.49 o 
   9  19   2       39.52       49.39     13.61 o 
   0  20   2      355.22      298.95     14.58 o 
   1  20   2       72.12       55.89      4.25 o 
   2  20   2      280.67      281.16     30.63 o 
   3  20   2       14.01       16.15      8.30 o 
   4  20   2      145.52      164.58     14.86 o 
   5  20   2       59.91       63.04     10.38 o 
   6  20   2      173.27      199.39     20.84 o 
   7  20   2        7.01       -3.42     18.14 o 
   8  20   2        8.95        7.02      8.27 o 
   9  20   2       16.89        6.88      7.93 o 
   1  21   2       11.71        5.49      3.11 o 
   2  21   2       38.94       29.99      9.47 o 
   3  21   2      314.65      322.07     25.62 o 
   4  21   2      393.18      444.64     38.79 o 
   5  21   2      172.40      154.26     15.13 o 
   6  21   2      121.34      128.50     17.99 o 
   7  21   2        1.69       -8.75      8.75 o 
   8  21   2      167.17      179.94     40.04 o 
   0  22   2      595.47      624.09     27.15 o 
   1  22   2      149.40      144.93     10.57 o 
   2  22   2       17.59       20.36     10.20 o 
   3  22   2       45.76       51.52     11.45 o 
   4  22   2       20.08       14.51      7.81 o 
   5  22   2        8.78        2.05      5.99 o 
   6  22   2       15.61       19.84      8.79 o 
   7  22   2       13.46       -9.00      9.00 o 
   8  22   2      256.19      319.80     29.27 o 
   1  23   2      289.73      289.89     24.34 o 
   2  23   2      160.91      175.02     19.61 o 
   3  23   2      427.43      422.26     39.77 o 
   4  23   2      165.91      170.50     20.27 o 
   5  23   2       22.38        9.16      8.97 o 
   6  23   2        8.47       11.18      6.07 o 
   7  23   2       11.09       -5.31     10.88 o 
   0  24   2      321.38      377.34     39.20 o 
   1  24   2       58.73       38.12      9.82 o 
   2  24   2       28.12       44.64     11.42 o 
   3  24   2       84.77       98.23     15.94 o 
   4  24   2        3.58        8.02      7.51 o 
   5  24   2        8.80        7.00      6.59 o 
   6  24   2       53.12       72.15     11.70 o 
   7  24   2        1.55       -4.58     12.17 o 
   1  25   2        0.55       -8.24      8.24 o 
   2  25   2      384.46      411.73     30.56 o 
   3  25   2       64.66       72.26     14.33 o 
   4  25   2       25.00       15.12      7.69 o 
   5  25   2       21.24       -1.97      7.73 o 
   6  25   2       34.02       31.46      8.44 o 
   0  26   2        2.59       -5.43      9.25 o 
   1  26   2        0.28       -5.34     10.98 o 
   2  26   2      300.58      326.75     27.78 o 
   3  26   2        1.05       10.10      7.68 o 
   4  26   2        2.38        9.55      8.19 o 
   5  26   2       15.42       21.25     12.92 o 
   6  26   2      332.44      343.75     37.19 o 
   1  27   2        3.65        2.98     21.81 o 
   2  27   2       72.59       90.69     21.76 o 
   3  27   2      102.59       79.37     15.67 o 
   4  27   2       79.77      109.06     38.10 o 
   5  27   2       34.11       28.16     10.45 o 
   0  28   2       19.21       31.10     15.55 o 
   1  28   2      422.13      499.06     35.23 o 
   2  28   2       72.90       61.11     14.26 o 
   3  28   2        2.05       12.05     12.33 o 
   4  28   2        5.82       17.65     20.60 o 
   1  29   2        1.46       -5.82      7.07 o 
   2  29   2       62.30       56.87     12.92 o 
   1   0   3       34.28       32.33      4.86 o 
   2   0   3     1012.30     1085.04     32.04 o 
   3   0   3       50.33       45.91     12.12 o 
   4   0   3     2782.37      857.04   1430.65 o 
   5   0   3        0.04        4.83      9.51 o 
   6   0   3     1089.12     1108.94     64.97 o 
   7   0   3      695.99      740.26     55.57 o 
   8   0   3      100.25       75.44     20.67 o 
  10   0   3       14.23       47.39     16.65 o 
  11   0   3       12.46        7.82     11.91 o 
   0   1   3      447.92      474.76     16.96 o 
   1   1   3      253.99      231.68     53.57 o 
   2   1   3      241.94      222.92     10.83 o 
   3   1   3      726.79      809.35     24.72 o 
   4   1   3      161.62      186.90     17.44 o 
   5   1   3       63.94       66.54     11.75 o 
   6   1   3     1436.68     1557.44     54.01 o 
   7   1   3       48.54       75.69     14.78 o 
   8   1   3      237.07      265.65     25.44 o 
   9   1   3        0.34       -2.25     11.17 o 
  10   1   3      141.34      145.95     26.95 o 
  11   1   3      166.11      136.31     18.47 o 
   1   2   3      323.18      225.35     58.49 o 
   2   2   3      627.62      613.16     17.46 o 
   3   2   3       17.63       21.33      4.06 o 
   4   2   3      203.07      209.15     12.78 o 
   5   2   3        3.29        5.30      3.55 o 
   6   2   3      303.29      336.71     19.16 o 
   7   2   3      187.76      192.71     20.75 o 
   8   2   3        1.37       29.39     10.93 o 
   9   2   3        8.69        6.14     14.22 o 
  10   2   3      548.26      542.79     48.16 o 
  11   2   3        6.67        3.33     10.62 o 
   0   3   3      980.67     1074.59     25.18 o 
   1   3   3     1337.91     1534.76     23.18 o 
   2   3   3      115.01       94.73      7.08 o 
   3   3   3       46.14       50.78      5.61 o 
   4   3   3       23.35       18.83      4.53 o 
   5   3   3       22.64       29.44      5.43 o 
   6   3   3       17.30       15.91     14.99 o 
   7   3   3       76.87       61.06     12.99 o 
   8   3   3      752.06      732.28     38.46 o 
   9   3   3      178.11      177.17     20.68 o 
  10   3   3      112.88      114.72     24.74 o 
  11   3   3       12.77       16.67     14.96 o 
   1   4   3      110.19      101.05      5.71 o 
   2   4   3      202.68      189.59     10.90 o 
   3   4   3       12.21       11.42      3.57 o 
   4   4   3      348.35      369.14     17.09 o 
   5   4   3      132.13      129.74      8.84 o 
   6   4   3      569.82      604.65     19.81 o 
   7   4   3        0.53        4.30      9.50 o 
   8   4   3      186.81      171.40     25.32 o 
   9   4   3      199.98      172.71     20.97 o 
  10   4   3      274.12      254.02     34.33 o 
  11   4   3       64.26       67.76     21.74 o 
   0   5   3     2953.97     3068.75     58.26 o 
   1   5   3        3.44        3.03      1.87 o 
   2   5   3      213.05      192.06     24.00 o 
   3   5   3      127.59      132.07      8.95 o 
   4   5   3      700.23      710.94     19.21 o 
   5   5   3      227.56      233.72     11.54 o 
   6   5   3       27.30       18.89      4.70 o 
   7   5   3       69.71       49.85     14.50 o 
   8   5   3      180.15      167.25     19.53 o 
   9   5   3        1.48        6.70      8.59 o 
  10   5   3       98.77      106.00     17.15 o 
  11   5   3       78.75       80.77     21.84 o 
   1   6   3      129.33      121.52      6.02 o 
   2   6   3      192.00      174.79     11.78 o 
   3   6   3        0.17        4.10      2.47 o 
   4   6   3     1852.76     1897.80     27.52 o 
   5   6   3        9.22       12.14      3.41 o 
   6   6   3       30.76       45.35      6.49 o 
   7   6   3       86.92       86.74      9.02 o 
   8   6   3      198.34      196.84     21.77 o 
   9   6   3      111.99      114.76     17.19 o 
  10   6   3        6.64        6.06      8.04 o 
  11   6   3       63.87       81.34     21.03 o 
   0   7   3     1084.69     1118.81     32.81 o 
   1   7   3        0.30        2.35      1.95 o 
   2   7   3       89.15       80.07      6.88 o 
   3   7   3       86.45       91.61      6.05 o 
   4   7   3        0.18        2.07      2.18 o 
   5   7   3      302.64      299.05     13.21 o 
   6   7   3      245.83      238.81     12.65 o 
   7   7   3       42.90       47.31      6.61 o 
   8   7   3      658.69      685.55     24.80 o 
   9   7   3       45.44       26.98     19.53 o 
  10   7   3       21.42       24.74      9.95 o 
  11   7   3        2.70        8.76     13.12 o 
   1   8   3      390.55      391.01     11.75 o 
   2   8   3       47.83       39.39      5.06 o 
   3   8   3       11.88       10.03      3.13 o 
   4   8   3      782.75      751.70     25.12 o 
   5   8   3       17.18        7.84      2.86 o 
   6   8   3      121.74      110.84      8.90 o 
   7   8   3      156.84      128.38     10.74 o 
   8   8   3       77.82       96.21     16.38 o 
   9   8   3        7.95        2.68      8.39 o 
  10   8   3       90.39       93.16     25.77 o 
  11   8   3        1.11      -14.33     14.33 o 
   0   9   3      309.72      287.08     13.61 o 
   1   9   3       63.97       59.07      4.43 o 
   2   9   3      123.72      107.94     10.68 o 
   3   9   3      278.89      246.82     23.12 o 
   4   9   3       55.81       69.68      9.02 o 
   5   9   3       91.06       88.25     12.72 o 
   6   9   3      255.17      213.62     15.69 o 
   7   9   3       53.42       42.64      5.41 o 
   8   9   3      566.48      598.82     36.80 o 
   9   9   3       14.46       18.28      8.90 o 
  10   9   3       11.81       12.48      9.21 o 
  11   9   3       10.66       12.39      9.59 o 
   1  10   3      273.44      259.28     10.58 o 
   2  10   3        6.08        3.01      4.54 o 
   3  10   3       43.98       38.77      6.71 o 
   4  10   3     2110.11     2095.57     43.54 o 
   5  10   3        2.98        3.44      4.74 o 
   6  10   3       15.20        5.63      6.20 o 
   7  10   3      138.38      116.41     16.67 o 
   8  10   3       64.14       63.19     14.00 o 
   9  10   3       11.58       11.40      8.92 o 
  10  10   3       29.35       45.76     13.19 o 
   0  11   3     5807.27     5583.59    182.82 o 
   1  11   3      135.61      138.29      7.80 o 
   2  11   3       70.42       47.25      8.67 o 
   3  11   3      359.02      362.80     18.03 o 
   4  11   3      544.42      541.24     22.62 o 
   5  11   3       34.55       24.02      6.18 o 
   6  11   3       33.33       20.29      7.79 o 
   7  11   3       34.26       35.22      8.58 o 
   8  11   3      363.35      412.19     31.25 o 
   9  11   3        2.38       -0.41     15.70 o 
  10  11   3       31.47        6.39      9.03 o 
   1  12   3      367.14      334.62     13.50 o 
   2  12   3       71.33       67.08      8.35 o 
   3  12   3      338.44      332.02     17.33 o 
   4  12   3      926.76      880.46     28.71 o 
   5  12   3      169.67      158.96     12.87 o 
   6  12   3       31.21       40.43      9.83 o 
   7  12   3      181.31      197.02     17.27 o 
   8  12   3      175.00      191.90     22.56 o 
   9  12   3      132.18      142.37     20.61 o 
  10  12   3       66.11       60.02     26.89 o 
   0  13   3     1876.03     1822.01     49.55 o 
   1  13   3      120.79      103.23      7.38 o 
   2  13   3        4.57        7.70      4.39 o 
   3  13   3       20.05        8.46      8.44 o 
   4  13   3      193.21      188.42     13.73 o 
   5  13   3      150.17      136.17     12.26 o 
   6  13   3       19.17       12.08      7.76 o 
   7  13   3        0.07       -6.92      9.66 o 
   8  13   3      570.75      581.72     38.20 o 
   9  13   3       75.40       78.27     15.79 o 
  10  13   3       48.26       67.94     16.15 o 
   1  14   3       34.94       26.96      3.77 o 
   2  14   3       28.61       31.56      6.73 o 
   3  14   3       95.17       81.21     11.94 o 
   4  14   3      227.24      219.11     14.80 o 
   5  14   3      277.93      257.02     20.29 o 
   6  14   3      459.03      426.01     39.91 o 
   7  14   3        5.22       -5.67      5.67 o 
   8  14   3      183.82      189.63     18.43 o 
   9  14   3       77.01       91.86     26.47 o 
  10  14   3       79.26       88.38     30.16 o 
   0  15   3      350.30      350.09     64.44 o 
   1  15   3       37.95       32.63      3.89 o 
   2  15   3      947.72      906.90     29.89 o 
   3  15   3       36.07       29.66      8.05 o 
   4  15   3       40.05       23.54      6.53 o 
   5  15   3      211.95      199.51     21.09 o 
   6  15   3      743.94      689.92     39.21 o 
   7  15   3       68.48       56.62     10.41 o 
   8  15   3       66.21       69.47     12.14 o 
   9  15   3       21.78       11.61     13.94 o 
   1  16   3       16.85        9.28      2.50 o 
   2  16   3      433.23      422.36     24.73 o 
   3  16   3       79.26       65.82      8.56 o 
   4  16   3      389.26      401.07     28.98 o 
   5  16   3      125.27       96.61     24.87 o 
   6  16   3       18.84       29.93     24.49 o 
   7  16   3       30.53       26.32      7.88 o 
   8  16   3        4.27        9.15     11.75 o 
   9  16   3        4.29       15.81     16.14 o 
   0  17   3      734.43      689.60     25.99 o 
   1  17   3        1.07       -0.78      1.96 o 
   2  17   3       25.59       26.86     12.91 o 
   3  17   3      104.43      120.21     16.40 o 
   4  17   3        0.16      -12.49     12.49 o 
   5  17   3       36.96       22.43     15.71 o 
   6  17   3      293.44      269.71     25.38 o 
   7  17   3        0.75      -10.51     10.51 o 
   8  17   3      173.01      254.09     25.97 o 
   9  17   3        8.36       11.80      8.15 o 
   1  18   3      145.01      110.78     10.61 o 
   2  18   3      438.91      403.13     28.58 o 
   3  18   3       84.33       69.29     13.00 o 
   4  18   3      196.19      205.73     21.77 o 
   5  18   3       79.49       54.88     12.38 o 
   6  18   3        5.34        6.04      7.43 o 
   7  18   3      237.78      212.20     24.22 o 
   8  18   3       23.10       15.86      7.70 o 
   0  19   3      592.00      599.81     49.18 o 
   1  19   3        6.93       13.75      7.24 o 
   2  19   3        2.19        1.46     19.81 o 
   3  19   3      182.84      187.67     20.75 o 
   4  19   3        0.09       -0.43     12.77 o 
   5  19   3        6.58       -3.40     11.50 o 
   6  19   3       52.09       57.44     13.62 o 
   7  19   3       13.18        0.18     10.00 o 
   8  19   3      230.72      240.97     21.56 o 
   1  20   3       38.55       36.72      9.74 o 
   2  20   3        7.04        1.05      6.91 o 
   3  20   3        8.21        6.60      6.65 o 
   4  20   3      206.70      221.66     30.14 o 
   5  20   3       38.74       46.36     12.41 o 
   6  20   3      113.08      131.58     19.06 o 
   7  20   3       42.05       23.18     10.42 o 
   8  20   3        0.01        0.43      8.19 o 
   0  21   3      151.61      230.22     32.43 o 
   1  21   3        6.29       10.88      7.72 o 
   2  21   3       82.93       70.75     18.78 o 
   3  21   3       98.08      112.71     17.13 o 
   4  21   3        1.87       16.54      8.89 o 
   5  21   3        4.38       -5.76      9.26 o 
   6  21   3      127.35      124.47     23.89 o 
   7  21   3        0.41       -1.85      8.03 o 
   1  22   3       33.45       16.18     11.45 o 
   2  22   3      234.42      251.10     30.92 o 
   3  22   3        0.10       13.01      8.47 o 
   4  22   3      142.24      179.50     23.13 o 
   5  22   3        0.05       -7.43     21.43 o 
   6  22   3        0.01       -4.14      8.27 o 
   7  22   3       94.35       88.44     20.62 o 
   0  23   3      208.70      238.78     34.44 o 
   1  23   3        0.93       -0.17      7.25 o 
   2  23   3       52.25       49.44     12.42 o 
   3  23   3       13.80       18.00      9.19 o 
   4  23   3        1.57       11.51      8.95 o 
   5  23   3       85.19       66.23     16.15 o 
   6  23   3      138.41      152.32     22.17 o 
   1  24   3       15.01       23.83      9.68 o 
   2  24   3       84.39       81.86     15.33 o 
   3  24   3       16.69       -4.93     14.01 o 
   4  24   3      190.63      233.81     50.71 o 
   5  24   3       30.07       26.41     35.37 o 
   0  25   3        3.79        5.19     12.73 o 
   1  25   3       14.07       24.57      9.98 o 
   2  25   3      157.34      168.34     21.93 o 
   3  25   3       10.78       -6.13      8.38 o 
   4  25   3        1.79        2.27      9.52 o 
   5  25   3       42.66       47.58     27.90 o 
   1  26   3       29.28       47.97     13.20 o 
   2  26   3        2.87        3.78      7.40 o 
   3  26   3        2.42       -8.13      8.96 o 
   4  26   3      110.25      108.30     19.08 o 
   0  27   3      820.44      956.12     73.41 o 
   1  27   3       29.56       10.16      8.16 o 
   2  27   3       14.37        5.64     12.73 o 
   0   0   4        0.36       -2.42      7.95 o 
   1   0   4        4.95        7.60      7.60 o 
   2   0   4      443.91      512.40     40.52 o 
   3   0   4      206.90      205.57     27.02 o 
   4   0   4       19.42       21.56     12.42 o 
   5   0   4       34.29       39.44      8.70 o 
   6   0   4       68.24       71.17     11.83 o 
   7   0   4        1.86       10.62      6.91 o 
   8   0   4      276.88      301.56     24.32 o 
   9   0   4        0.08       21.06     17.02 o 
   1   1   4      251.89      271.71     13.64 o 
   2   1   4      291.98      301.13     20.84 o 
   3   1   4       14.65       11.71      6.52 o 
   4   1   4      123.25      116.86     11.76 o 
   5   1   4        7.56        3.37      4.48 o 
   6   1   4      271.88      292.35     15.57 o 
   7   1   4      231.22      233.20     14.54 o 
   8   1   4      101.11      123.89     11.53 o 
   9   1   4      181.36      193.90     16.06 o 
  10   1   4       74.92       89.17     18.55 o 
   0   2   4      793.00      797.48     47.66 o 
   1   2   4       68.97       77.46      7.76 o 
   2   2   4      170.89      196.99     14.35 o 
   3   2   4      167.44      166.40     13.36 o 
   4   2   4      149.32      161.18     14.02 o 
   5   2   4      148.34      155.18     14.02 o 
   6   2   4       84.22       95.95     11.84 o 
   7   2   4       44.44       38.57      6.38 o 
   8   2   4      103.08      106.01     10.44 o 
   9   2   4       56.53       77.72     16.61 o 
  10   2   4       57.94       78.79     18.23 o 
   1   3   4      342.23      346.69     15.28 o 
   2   3   4      400.03      403.70     20.27 o 
   3   3   4        0.05        8.21      4.56 o 
   4   3   4      196.62      212.58     15.47 o 
   5   3   4      410.78      459.13     23.50 o 
   6   3   4      164.70      186.73     16.23 o 
   7   3   4        0.15       -3.19      5.32 o 
   8   3   4      153.19      163.51     13.97 o 
   9   3   4       10.07        7.64      8.10 o 
  10   3   4      101.07      116.78     18.22 o 
   0   4   4      547.54      512.17     28.88 o 
   1   4   4       79.28       76.61      8.84 o 
   2   4   4      173.30      177.70     11.27 o 
   3   4   4      163.71      173.98     13.97 o 
   4   4   4       13.78        9.56     10.20 o 
   5   4   4      540.12      517.54     25.12 o 
   6   4   4      519.69      542.99     26.85 o 
   7   4   4       82.97       82.72     11.88 o 
   8   4   4        0.90        4.64      6.16 o 
   9   4   4      137.91      156.34     19.95 o 
  10   4   4       44.91       59.84     14.50 o 
   1   5   4      187.14      179.76     12.74 o 
   2   5   4       29.67       13.83      9.90 o 
   3   5   4        6.77       -1.26      3.27 o 
   4   5   4     1182.14     1208.82     28.86 o 
   5   5   4        0.36        2.72      2.96 o 
   6   5   4        3.42        4.14      6.67 o 
   7   5   4      175.68      215.59     21.40 o 
   8   5   4        1.18       -2.22      5.98 o 
   9   5   4       52.73       41.01     12.40 o 
  10   5   4      248.03      256.67     25.89 o 
   0   6   4      172.89      145.53     14.86 o 
   1   6   4       24.36       14.53      5.06 o 
   2   6   4       73.55       78.89      7.76 o 
   3   6   4      263.86      289.66     14.09 o 
   4   6   4      102.41      117.55      9.44 o 
   5   6   4       97.57       83.13      8.05 o 
   6   6   4      457.58      472.24     18.75 o 
   7   6   4        0.75       20.07      8.34 o 
   8   6   4      180.30      204.94     28.17 o 
   9   6   4       15.21       23.00      9.37 o 
  10   6   4        0.10       35.65     17.31 o 
   1   7   4      106.69      101.64      8.48 o 
   2   7   4     1213.65     1278.80     28.99 o 
   3   7   4        2.53       -1.99      4.88 o 
   4   7   4       22.26       13.61      3.82 o 
   5   7   4        2.86        1.39      3.52 o 
   6   7   4      141.47      134.61     11.08 o 
   7   7   4      261.43      313.57     33.15 o 
   8   7   4       37.98       45.80     11.44 o 
   9   7   4       16.17       18.34     13.03 o 
  10   7   4      460.46      472.42     36.19 o 
   0   8   4       96.57       87.94     10.79 o 
   1   8   4      898.25      908.99     20.65 o 
   2   8   4      358.71      358.80     15.60 o 
   3   8   4      266.98      257.40     12.90 o 
   4   8   4       24.83       13.06      4.18 o 
   5   8   4       65.14       45.95      8.60 o 
   6   8   4      287.38      327.16     26.46 o 
   7   8   4       32.24       30.12     10.20 o 
   8   8   4       74.98       77.36     14.62 o 
   9   8   4       12.50       13.77      9.34 o 
   1   9   4       66.42       62.91      6.00 o 
   2   9   4     1816.65     1851.28     38.33 o 
   3   9   4      129.03      128.56      9.02 o 
   4   9   4       93.75       57.35      6.65 o 
   5   9   4      245.46      222.93     21.98 o 
   6   9   4      206.76      189.31     21.53 o 
   7   9   4       85.08       93.26     15.06 o 
   8   9   4        8.77       11.97     17.78 o 
   9   9   4        1.25       11.67      7.77 o 
   0  10   4      391.22      306.57     31.57 o 
   1  10   4       62.58       55.83      5.38 o 
   2  10   4     1177.70     1124.62     63.03 o 
   3  10   4      138.18      114.29     19.61 o 
   4  10   4       11.90        5.38      2.02 o 
   5  10   4       57.06       57.96     12.56 o 
   6  10   4      722.29      708.02     39.36 o 
   7  10   4        2.10        6.07      6.17 o 
   8  10   4       10.01        2.65      7.03 o 
   9  10   4       43.25       51.44     12.83 o 
   1  11   4       65.31       61.25      6.57 o 
   2  11   4       60.17       48.80     10.90 o 
   3  11   4       15.19       13.20      7.43 o 
   4  11   4      151.27      152.57     18.21 o 
   5  11   4        2.56       -0.97     12.07 o 
   6  11   4      213.73      214.23     23.08 o 
   7  11   4      192.80      174.30     22.51 o 
   8  11   4       52.45       76.08     15.02 o 
   9  11   4       15.81       18.93      9.71 o 
   0  12   4      112.39      101.54     11.53 o 
   1  12   4      178.37      155.54      9.70 o 
   2  12   4      117.72      100.49     14.75 o 
   3  12   4      107.04      101.97     15.36 o 
   4  12   4       12.58       11.41      7.23 o 
   5  12   4      384.61      369.30     29.16 o 
   6  12   4      278.15      288.81     29.10 o 
   7  12   4       42.26       22.47      9.91 o 
   8  12   4       91.37       87.00     20.19 o 
   9  12   4       39.59       58.88     13.83 o 
   1  13   4      151.57      113.63     13.08 o 
   2  13   4      287.97      291.69     24.84 o 
   3  13   4        0.29        6.06      9.30 o 
   4  13   4       60.36       78.76     14.38 o 
   5  13   4       80.41       56.36     12.59 o 
   6  13   4       67.41       72.36     14.78 o 
   7  13   4       37.04       29.80     10.72 o 
   8  13   4        0.13        3.55     12.86 o 
   0  14   4      392.40      409.12     41.25 o 
   1  14   4      218.28      206.06     21.09 o 
   2  14   4       81.30       81.15     14.19 o 
   3  14   4      163.65      147.56     18.85 o 
   4  14   4        9.13       -6.20     14.80 o 
   5  14   4        0.92        5.08      7.00 o 
   6  14   4      299.44      337.96     47.46 o 
   7  14   4        0.91       -0.13     16.90 o 
   8  14   4        4.35        4.34      7.85 o 
   1  15   4      118.41      122.60     18.63 o 
   2  15   4      290.37      276.91     24.72 o 
   3  15   4        1.62       -8.56      8.56 o 
   4  15   4      178.54      163.17     20.05 o 
   5  15   4       46.06       33.35     10.99 o 
   6  15   4       20.20        9.66     11.60 o 
   7  15   4       54.51       71.03     14.64 o 
   8  15   4       25.68       12.18      9.83 o 
   0  16   4      191.87      174.13     29.28 o 
   1  16   4       60.88       44.33     11.34 o 
   2  16   4       32.40       23.31     14.14 o 
   3  16   4      127.36      144.68     19.03 o 
   4  16   4        4.97        8.57      7.49 o 
   5  16   4        0.04       -5.70     17.52 o 
   6  16   4      123.50      146.73     21.06 o 
   7  16   4       16.04       10.09     13.33 o 
   8  16   4      124.65      115.48     19.75 o 
   1  17   4       53.69       72.43     24.82 o 
   2  17   4       78.88       83.55     21.18 o 
   3  17   4        0.77        4.51      6.50 o 
   4  17   4       59.66       37.33     11.14 o 
   5  17   4       38.02       37.95     11.51 o 
   6  17   4      129.04      103.92     18.06 o 
   7  17   4      260.63      232.55     26.67 o 
   0  18   4      226.13      227.00     33.97 o 
   1  18   4       77.96       75.69     15.93 o 
   2  18   4       36.91       29.52     10.78 o 
   3  18   4       87.36       91.92     28.80 o 
   4  18   4       22.77       36.56     11.28 o 
   5  18   4      183.62      206.05     24.36 o 
   6  18   4        2.21        5.42      8.42 o 
   7  18   4       71.35       33.67     30.71 o 
   1  19   4      158.17      184.84     22.33 o 
   2  19   4       18.44       32.08     14.38 o 
   3  19   4       10.48       -6.22      7.27 o 
   4  19   4      151.33      147.99     21.32 o 
   5  19   4       77.05       96.05     18.01 o 
   6  19   4      165.37      164.96     22.96 o 
   0  20   4        0.29       -2.94     12.00 o 
   1  20   4        0.24        7.13      8.58 o 
   2  20   4      425.71      506.17     50.70 o 
   3  20   4       32.11       33.83     10.85 o 
   4  20   4      198.45      198.86     24.57 o 
   5  20   4      198.65      229.84     27.78 o 
   6  20   4      107.53      134.82     22.16 o 
   1  21   4      109.04      107.83     18.17 o 
   2  21   4       41.21       51.29     13.10 o 
   3  21   4        7.60      -15.51     17.19 o 
   4  21   4      104.38       74.98     15.75 o 
   5  21   4       39.81       33.10     18.17 o 
   0  22   4      239.74      251.70     37.85 o 
   1  22   4        0.17        5.30      8.18 o 
   2  22   4        2.83       -3.04      8.58 o 
   3  22   4       29.83       35.68     11.92 o 
   4  22   4        0.02      -11.75     11.75 o 
   1  23   4       37.40       47.46     13.66 o 
   2  23   4      104.69       91.91     17.33 o 
   3  23   4        8.64       12.17     11.27 o 
   0  24   4      149.99      151.64     31.49 o 
   1  24   4       22.57       27.50     13.70 o 
   2  24   4        0.35        1.92      7.26 o 
   1   0   5       49.06       53.18     11.75 o 
   2   0   5        0.12       -2.92      5.35 o 
   3   0   5      204.64      215.45     20.42 o 
   4   0   5      662.02      720.05     36.59 o 
   5   0   5      230.46      246.43     22.29 o 
   6   0   5       15.90       29.41     10.63 o 
   7   0   5      284.96      356.62     28.27 o 
   8   0   5       10.53       14.31     15.55 o 
   0   1   5      168.40      156.41     17.59 o 
   1   1   5      384.02      371.44     18.30 o 
   2   1   5       45.47       50.86      7.70 o 
   3   1   5      200.29      258.60     15.73 o 
   4   1   5       12.60       34.43      7.16 o 
   5   1   5        1.62       18.40      5.69 o 
   6   1   5      245.61      265.78     16.51 o 
   7   1   5        6.29       28.53      8.22 o 
   8   1   5       45.22       57.84     15.74 o 
   1   2   5        2.79        9.51      4.68 o 
   2   2   5      273.64      284.20     16.16 o 
   3   2   5      463.94      451.19     20.30 o 
   4   2   5       34.99       47.29      7.10 o 
   5   2   5      340.29      384.75     19.42 o 
   6   2   5       31.46       42.16      8.12 o 
   7   2   5       74.22       83.81     12.38 o 
   8   2   5        0.01        2.33      6.56 o 
   0   3   5      137.41      125.50     15.47 o 
   1   3   5      100.71       84.68      9.50 o 
   2   3   5       92.54       94.48     10.17 o 
   3   3   5       15.32       17.46      5.49 o 
   4   3   5        7.26       11.23      6.73 o 
   5   3   5       89.46      112.58     11.04 o 
   6   3   5       88.76       84.44     12.33 o 
   7   3   5      155.28      180.99     17.80 o 
   8   3   5      118.22      118.70     14.83 o 
   1   4   5      270.02      271.41     15.72 o 
   2   4   5      355.57      356.03     18.10 o 
   3   4   5       28.51       30.11      6.51 o 
   4   4   5        4.41        0.78      4.12 o 
   5   4   5       27.51       28.60      7.02 o 
   6   4   5       64.57       58.51     11.04 o 
   7   4   5       35.81       32.78      9.21 o 
   8   4   5        2.94        4.65     38.43 o 
   0   5   5       19.64        7.76      6.13 o 
   1   5   5       62.92       58.55      7.88 o 
   2   5   5      223.57      230.88     14.66 o 
   3   5   5      281.21      288.17     20.38 o 
   4   5   5       18.43       18.94      7.11 o 
   5   5   5        5.27        2.14      5.37 o 
   6   5   5       47.89       40.42      9.04 o 
   7   5   5        9.64        8.21     12.06 o 
   8   5   5      121.19      114.70     17.49 o 
   1   6   5      352.57      363.34     18.17 o 
   2   6   5       15.23       15.87      6.79 o 
   3   6   5       52.99       56.99     10.19 o 
   4   6   5      240.43      224.01     18.56 o 
   5   6   5       21.55        9.50      6.84 o 
   6   6   5       45.02       48.27     10.72 o 
   7   6   5      168.28      194.87     22.49 o 
   8   6   5       58.09       57.73     14.18 o 
   0   7   5      468.61      448.70     29.79 o 
   1   7   5        0.78       11.79      5.55 o 
   2   7   5       10.06        0.46      4.81 o 
   3   7   5      234.29      276.36     20.39 o 
   4   7   5       33.46       42.55      9.57 o 
   5   7   5       92.44      103.07     13.54 o 
   6   7   5        9.24        3.79      6.84 o 
   7   7   5       39.63       62.15     14.47 o 
   8   7   5      112.96      121.51     19.36 o 
   1   8   5       11.81       10.39      8.29 o 
   2   8   5        0.20       -8.82      8.82 o 
   3   8   5      798.18      802.86     34.06 o 
   4   8   5      425.34      413.83     25.27 o 
   5   8   5      329.44      326.76     22.91 o 
   6   8   5       27.88       43.50     14.40 o 
   7   8   5      123.97      116.68     18.93 o 
   0   9   5      578.89      552.36     31.22 o 
   1   9   5      177.81      181.77     16.12 o 
   2   9   5        0.48       -4.90      4.91 o 
   3   9   5        0.56        9.67      8.71 o 
   4   9   5       18.80       14.26      9.00 o 
   5   9   5      139.22      150.33     19.83 o 
   6   9   5       23.09       27.00      9.25 o 
   7   9   5       29.99       32.07     11.48 o 
   1  10   5      195.59      190.01     16.47 o 
   2  10   5        7.76        8.89      6.85 o 
   3  10   5        5.57        4.08      5.76 o 
   4  10   5      616.46      609.67     90.88 o 
   5  10   5       63.56       73.35     18.76 o 
   6  10   5        6.34       -2.21     21.83 o 
   7  10   5        3.62        7.13      8.35 o 
   0  11   5      518.36      529.07     50.38 o 
   1  11   5       77.70       53.09     20.03 o 
   2  11   5        3.89       -6.86      7.12 o 
   3  11   5      130.17      127.54     18.77 o 
   4  11   5        0.16        6.65     13.91 o 
   5  11   5       46.58       66.77     13.61 o 
   6  11   5        5.98       -3.33     14.74 o 
   7  11   5        0.96        1.59      8.17 o 
   1  12   5      419.83      807.72    380.30 o 
   2  12   5       87.46       89.91     19.04 o 
   3  12   5      159.96      120.99     21.31 o 
   4  12   5       79.51       85.81     15.46 o 
   5  12   5       39.40       50.69     13.17 o 
   6  12   5       12.27        4.68     26.23 o 
   7  12   5        0.62       -8.96     15.24 o 
   0  13   5      243.54      265.72     37.23 o 
   1  13   5        7.93       13.12      8.94 o 
   2  13   5       19.59        9.78     13.25 o 
   3  13   5       94.74      107.96     27.80 o 
   4  13   5       20.23        1.14     18.58 o 
   5  13   5      129.20      119.80     18.76 o 
   6  13   5        6.82        1.30      8.60 o 
   1  14   5        6.54       23.77     10.37 o 
   2  14   5       81.41       60.93     19.55 o 
   3  14   5      142.15      152.47     20.57 o 
   4  14   5       48.22       41.70     12.37 o 
   5  14   5       49.51       49.03     26.58 o 
   6  14   5       54.80       66.38     15.40 o 
   0  15   5        3.91      -11.92     11.92 o 
   1  15   5      106.43      111.12     17.86 o 
   2  15   5      264.91      285.08     28.25 o 
   3  15   5       44.43       41.99     12.54 o 
   4  15   5       29.20       25.48     10.30 o 
   5  15   5        6.78       15.85      9.09 o 
   1  16   5       13.07        7.64      7.92 o 
   2  16   5        6.92       16.47     10.35 o 
   3  16   5      119.69      118.29     19.47 o 
   4  16   5      110.40      118.85     18.77 o 
   5  16   5       74.36       70.17     28.83 o 
   0  17   5      102.46      126.40     27.54 o 
   1  17   5       62.18       88.07     18.17 o 
   2  17   5       13.90        3.94      8.25 o 
   3  17   5      226.05      308.90     30.80 o 
   4  17   5        0.61       -8.29      8.29 o 
   1  18   5       46.12       47.40     13.33 o 
   2  18   5      111.02      104.71     18.54 o 
   3  18   5       36.09       36.25     14.59 o 
   4  18   5       26.44       12.86     19.76 o 
   0  19   5      106.21      125.89     28.43 o 
   1  19   5      196.55      209.73     26.16 o 
   2  19   5        5.89        8.36      8.64 o 
   3  19   5        0.09       12.91     14.22 o 
   1  20   5       22.05       31.45     11.66 o 
   0   0   6      766.58      729.19     56.89 o 
   1   0   6       39.91       41.30     13.15 o 
   2   0   6        1.15      -11.09     11.09 o 
   3   0   6      282.84      312.31     27.63 o 
   4   0   6      219.64      255.01     25.27 o 
   5   0   6       41.94       69.12     25.28 o 
   1   1   6      341.87      310.98     19.05 o 
   2   1   6        0.04       -5.15      6.71 o 
   3   1   6      251.73      257.13     17.65 o 
   4   1   6      187.26      172.03     17.88 o 
   5   1   6       81.00      104.33     22.36 o 
   0   2   6      101.60       79.45     14.43 o 
   1   2   6       13.77       11.96     11.11 o 
   2   2   6        7.83       -1.33      5.08 o 
   3   2   6      189.99      219.32     16.49 o 
   4   2   6        0.16       19.22      7.47 o 
   5   2   6      150.78      185.96     29.47 o 
   1   3   6       74.48       79.87     10.42 o 
   2   3   6        0.78       -6.63      6.63 o 
   3   3   6       83.03       83.42     12.86 o 
   4   3   6      108.25      121.62     15.32 o 
   5   3   6      265.41      306.13     24.46 o 
   0   4   6        5.38       -6.27      7.29 o 
   1   4   6       18.41       12.86      6.25 o 
   2   4   6       33.28       25.72     10.77 o 
   3   4   6       37.97       48.43     13.73 o 
   4   4   6       26.97       38.12      9.63 o 
   5   4   6      251.73      279.15     22.84 o 
   1   5   6      116.98      114.78     11.86 o 
   2   5   6      122.80       97.88     13.34 o 
   3   5   6        0.07       12.39     11.80 o 
   4   5   6       65.25       78.82     12.54 o 
   5   5   6       10.03       24.66      7.40 o 
   0   6   6      191.79      152.35     19.61 o 
   1   6   6       17.47       17.33      7.02 o 
   2   6   6       11.32        7.93     12.84 o 
   3   6   6       78.07       56.24     11.17 o 
   4   6   6       11.45        9.01      8.85 o 
   5   6   6       85.26       89.20     18.56 o 
   1   7   6       99.88      101.22     13.43 o 
   2   7   6       13.57       16.20      6.92 o 
   3   7   6        1.05       18.71      8.79 o 
   4   7   6       63.97       56.25     10.93 o 
   0   8   6       76.75       49.23     18.99 o 
   1   8   6       69.97       64.72     14.99 o 
   2   8   6       11.92       16.60      6.97 o 
   3   8   6      183.13      186.08     18.56 o 
   4   8   6        0.80       -5.12      6.61 o 
   1   9   6      109.66       89.42     17.53 o 
   2   9   6        7.15        5.66      5.92 o 
   3   9   6        0.02       -5.51     12.69 o 
   4   9   6       21.69       10.27     21.73 o 
   0  10   6       13.23      -16.45     16.45 o 
   1  10   6       12.92        5.09     14.58 o 
   2  10   6       46.03       24.43     43.79 o 
   3  10   6      174.07      146.25     21.13 o 
   1  11   6       66.68       63.12     20.64 o 
   2  11   6      198.24      188.95     24.29 o 
   3  11   6        0.31       10.15     11.85 o 
   0  12   6        0.19       -9.07     11.59 o 
   1  12   6       67.35       88.28     19.63 o 
   2  12   6       59.96       44.76     13.20 o 
   1  13   6       25.42       46.02     13.72 o 
                                                 
